# Supplementary material for: IsomiR-eQTL: A Cancer-Specific Expression Quantitative Trait Loci Database of miRNAs and Their Isoforms
Source: Int J Mol Sci. 2022 Oct 18;23(20):12493. doi: 10.3390/ijms232012493 (PMC9604134; doi:10.3390/ijms232012493)
Supplement: Supplementary file 1 [file ijms-23-12493-s001.zip]

Archive with 1 entries (1 files):
- ijms-1910998-Supplementary.pptx
